# Supplementary material for: Assessment of Antioxidant, Immunomodulatory Activity of Oxidised Epigallocatechin-3-Gallate (Green Tea Polyphenol) and Its Action on the Main Protease of SARS-CoV-2—An In Vitro and In Silico Approach
Source: Antioxidants (Basel). 2022 Jan 31;11(2):294. doi: 10.3390/antiox11020294 (PMC8868081; doi:10.3390/antiox11020294)
Supplement: Supplementary file 1 [file antioxidants-11-00294-s001.zip]

Archive with 1 entries (1 files):
- antioxidants-1552694-supplementary.pdf
